# Supplementary material for: Beneficial Effects of a Moderately High-Protein Diet on Telomere Length in Subjects with Overweight or Obesity
Source: Nutrients. 2025 Jan 17;17(2):319. doi: 10.3390/nu17020319 (PMC11767735; doi:10.3390/nu17020319)
Supplement: Supplementary file 1 [file nutrients-17-00319-s001.zip]

Archive with 1 entries (1 files):
- nutrients-3392000-supplementary.pdf
